# Supplementary material for: Three Types of Collateral Arterial Supply to the Spleen After Spleen-Preserving Distal Pancreatectomies with Splenic Vessels Resection—How to Use This Knowledge for Organ(s) Preservation in Locally Advanced and Borderline Resectable Pancreatic Head Cancers Surgery—Hemodynamic, Surgical and Oncological Outcomes of 134 Spleen-Preserving Pancreatectomies
Source: Cancers (Basel). 2026 May 21;18(10):1675. doi: 10.3390/cancers18101675 (PMC13204045; doi:10.3390/cancers18101675)
Supplement: Supplementary file 1 [file cancers-18-01675-s001.zip]

Archive with 9 entries (9 files):
- Video S1 Collateral blood flow test 1 Egorov et al. .MOV
- Video S2 Collateral blood flow test 2 Egorov et al. .MOV
- File S1. Report of the Ethics Committee. Egorov et al. .pdf
- File S2. Consent. Egorov et al.pdf
- File S3. PROCESS 2023 guidelines checklist Egorov et al. .pdf
- File S4. STROCSS 2024 guidelines checklist Egorov et al.pdf
- File S5. Statistics. TP and PD for LA PHDAC Egorov et al.pdf
- Table S1. SPD SVR 71 Egorov et al. .xlsx
- Table S2. SP TP and PD 41 SVR Egorov et al. .xlsx
