# Supplementary material for: Three Types of Collateral Arterial Supply to the Spleen After Spleen-Preserving Distal Pancreatectomies with Splenic Vessels Resection—How to Use This Knowledge for Organ(s) Preservation in Locally Advanced and Borderline Resectable Pancreatic Head Cancers Surgery—Hemodynamic, Surgical and Oncological Outcomes of 134 Spleen-Preserving Pancreatectomies
Source: Cancers (Basel). 2026 May 21;18(10):1675. doi: 10.3390/cancers18101675 (PMC13204045; doi:10.3390/cancers18101675)
Supplement: Supplementary file 1 [file cancers-18-01675-s001.zip › Table S1. SPD SVR 71 Egorov et al. .xlsx]

## Sheet: All together
#	Gender	Age	BMI	Diagnosis	Tumor size (mm)	POPF	Michels	Surg type SVR-1, SVP (Kimura)-2	LGA before,mm	LGA after, mm	D2/D1LGA	Q1/Q2 LGA	RGE before, mm	RGE, after, mm	D2/D1RGEA	Q1/Q2 RGEA	LGEA, before, mm	LGEA,after	D2/D1 LGEA	Q2/Q1 LGEA	GEA, 1-closed, 0-not	Length of SA segment resected,mm	Arterial type after surgery.LGA-1, GEA-2, Mixed-3	Vein Preservation Yes-1	Open -1,lap-2, robotic-3	D-C	OP time (min)	E blood Loss (ml)	Hosp stay (days)	Redmission, yes-1,No-0	Concomit disease	Postop DM	Spleen Infarctions. Yes -1, N0-0	% of Sinfarction	Notes	Treatment	died - 1, lost-2	Cause of death	Abdom surg	F-up time (years)	F-up time (months)
1	f	35	24	NEN	43	A	1	1	2.9	5	1.7	8.7	2.5	2.8	1.12	1.6	1.8	2.6	1.4	4.2	0	56	1		1	0	205	100	6		MEN 1	0			MEN 1					15	178
2	m	49	25	MCA	88	A	1	1	2.8	3.1	1.1	1.5	2.4	4.6	1.9	13.4	1.5	2.8	1.86	12.1	1	90	2		1	0	190	150	6			1	1	15			2		Sigmoidectomy	11	127
3	f	42	27	NEN	51	0	1	1	2.7	5.4	2	16	2.2	2.4	1.1	1.5	1.7	3.1	1.82	11	0	62	1		1	0	185	50	6			0								20	231
4	f	48	25	MCA	73	A	1	1	3.1	5.9	1.9	13.4	2.3	4.3	1.87	12.2	2.1	3	1.43	4.2	1	81	3		1	0	265	150	6			1								19	219
5	f	33	22	NEN (mult)	38	A	3	1	2.8	5.8	2.1	18.7	2.1	4	1.9	13.5	1.9	3.1	1.6	7.1	1	44	3		1	0	240	50	6		VHL	0			VHL		1	Brain tumor relapse	Adrenalectomy bilateral	6	69
6	f	60	29	IPMN	29 (mult)	A	1	1	2.9	5	1.7	8.8	2	3.9	1.95	14.5	2.2	3.2	1.5	4.5	1	40	3	1	1	0	210	100	5			0					2		Panhysterectomy	8	90
7	f	25	24	MCA	64	B	1	1	2.3	3.6	1.6	6	2.2	4.9	2.2	24.5	1.8	3.6	2	16	1	74	2		1	0	225	100	6			0	1	21					endometriosis	22	249
8	m	52	26	NEN	54	0	5	1	2.7	5.3	1.96	14.8	2.4	4	1.7	7.7	1.6	3	1.9	12.4	1	61	3		1	0	200	150	6		MEN 1	0			MEN1	Late bleeding Embolization fail Splenectomy 6 years after surgery				16	185
9	f	40	29	MCA	61	A	1	1	3	3.5	1.66	7.7	3.1	5.2	1.8	9.9	2.2	4.1	1.9	12.1	1	65	2		1	0	230	150	5			0								24	280
10	f	28	25	SPPN	40	B	2	1	2.6	5.6	2.15	21.5	2.8	2.9	1.05	1.2	2	2.8	1.4	3.8	0	58	1		1	0	205	50	5			0							Holecystectomy	25	291
11	f	12	24	NEN	37	0	1	1	3.1	5.8	1.9	12.2	2.2	4.1	1.9	12	1.8	3	1.7	7.7	1	50	3		3	0	155	100	4			0								4	46
12	f	52	20	MCA	93	A	1	1	4	7.1	1.8	9.9	2.6	2.6	1	1	2	2.8	1.4	4.2	0	101	1	1	1	0	215	100	5			0	1	16						11	106
13	f	39	26.5	MCA	68	A	1	1	2.2	2.9	1.3	3	2.8	4.9	1.75	9.4	1.8	2.9	1.6	7	1	74	2		1	0	200	80	6			0								2	23
14	f	69	25	CSA	130	0	1	1	3.8	5.9	1.55	5.8	2	2.2	1.1	1.5	2	3	1.5	4.5	0	92	1		1	0	215	150	7		DM, AH	1	1	12			1	Brest cancer		7	81
15	f	62	20	IPMN	23	0	5	1	4	4.5	1.1	4.5	2	2.4	1.2	2.1	1.7	2.5	1.5	4.3	0	54	1		2	0	155	100	5			0	1	18						8	90
16	f	70	19	IPMN	34	0	1	1	3.5	4.3	1.2	2.3	2.1	2.3	1.1	1.5	1.7	2.9	1.7	8.4	0	54	1		2	0	195	100	4			0					1	Unknown		5	58
17	f	48	25	MCA	77	A	1	1	2.7	5.3	1.96	14.7	2.2	2.4	1.1	1.5	1.9	2.9	1.5	5.4	0	90	1		1	0	210	90	6			0								13	148
18	f	65	20	IPMN	16 (mult)	A	3	1	3.1	4.6	1.5	4.8	2.1	2.2	1.1	1.4	1.7	2.7	1.6	6.4	0	46	1		2	0	135	100	4			0						1 Ovarian cancer		7	81
19	f	48	22	MCA	110	0	1	1	2.4	5.9	2.46	36.5	2.1	2.4	1.14	1.7	2.3	3	1.3	3	0	102	1		1	0	225	50	7			1	1	27						14	161
20	f	47	26.5	MCA	84	0	1	1	2.4	5.5	2.3	35	2.3	2.6	1.1	1.6	2.1	2.9	1.4	3.6	0	87	1		1	0	220	100	6			0								9	102
21	f	38	23	MCA	59	A	1	1	2.9	5.7	1.97	15	2.3	2.8	1.2	2.2	2.1	2.9	1.4	3.6	0	67	1		1	0	235	100	6			0							Ovarioectomy	12	136
22	m	61	29.5	NEN	29	0	1	1	4.6	5.3	1.2	1.8	2.3	2.6	1.1	1.6	1.9	3	1.6	6.2	0	43	1		2	0	135	70	4		MEN 1	0			MEN1					10	114
23	f	59	19	MCA	66	0	1	1	2.6	5.3	2	17.1	2.1	2.4	1.5	4.5	1.8	2.9	1.6	6	0	69	1		1	0	180	80	5			0	1	14						7	83
24	f	33	20	SPPN	34	0	6	1	3.8	4.4	1.2	1.8	2.4	2.4	1	1	1.9	2.9	1.5	5.4	0	50	1		2	0	145	100	4			0								13	146
25	f	22	19	MCA	51	B	1	1	3.1	5.8	1.9	12.2	2.6	4.8	1.85	11.6	1.8	3.3	1.8	11.3	1	61	3		2	0	195	100	5			0								13	151
26	m	58	21	NEN	41	A	1	1	3.1	6.1	1.97	15	2.5	3	1.2	2.1	2.2	3	1.4	3.5	0	60	1		3	0	140	50	4			0					1	Minfarction	Hernioplasty	12	133
27	f	25	18.5	MCA	92	A	1	1	2.6	5.7	2.19	23.4	2.2	2.5	1.13	1.6	2.3	3	1.3	2.9	0	88	1		1	0	185	100	6			0	1	15						10	111
28	f	41	23	MCA	70	B	3	1	3.7	4.1	1.1	1.5	2.6	5.15	2	16	1.9	3.9	2.05	17.7	1	81	2		1	0	170	100	5			0							Holecystectomy	9	107	RGEA from MCA
29	f	35	19.5	MCA	141	0	1	1	2.9	5.6	1.9	14	2.3	2.6	1.1	1.5	1.7	3.4	2	16	0	112	1		1	0	195	50	6		DM	1								9	100
30	f	49	23	NEN	47	0	1	1	3.2	4	1.25	2.4	2.1	2.8	1.33	3.1	1.9	2.8	1.47	4.7	0	56	1	1	3	0	180	50	4			0							endometriosis	8	91
31	f	65	21	IPMN	31 (mult)	A	4	1	2.6	5.1	1.96	14.8	2.2	2.5	1.13	1.6	2.2	2.7	2.05	17.7	0	51	1		2	0	160	900	6			0			IO bleeding					9	99
32	f	44	21	MCA	49	0	1	1	4.3	5.4	1.25	2.4	2	2.3	1.15	1.7	2.1	2.8	1.33	3	0	59	1		1	0	160	50	5			0								8	96
33	f	31	20	SPPN	44	A	1	1	2.4	5.4	2.25	25.6	2.1	3.6	1.71	8.6	2	3	1.5	5.1	1	52	3		1	0	165	100	6			0								8	92
34	f	40	19	MCA	75	0	1	1	3.6	6	1.66	7.6	2.2	2.9	1.31	3	2	2.8	1.4	3.8	0	77	1		1	0	185	100	6			0	1	35						7	78
35	f	36	18	MCA	71	0	1	1	2.8	5.4	1.92	13.6	2.2	2.9	1.31	3	2	2.7	1.35	3.3	0	82	1		1	0	155	100	5			0								7	81
36	f	55	20	NEN	49	A	1	1	2.2	5.1	2.31	28.5	2	2.5	1.25	2.4	2.1	2.8	1.33	3	0	62	1	1	3	0	155	80	4			0								11	131
37	m	36	19	MCA	66	0	1	1	3.5	6.3	1.8	10.5	2.2	2.5	1.13	1.6	1.8	2.7	1.5	5.1	0	69	1		1	0	185	100	5			0								11	125
38	f	35	19	MCA	93	B	1	1	2.5	5.8	2.32	29	2.1	2.4	1.14	1.7	1.9	2.8	1.47	4.7	0	99	1		1	0	235	80	5		DM	1								10	116
39	f	45	23	MCA	72	A	3	1	2.7	5.8	2.14	21	2.2	2.4	1.1	1.5	1.7	2.8	1.64	7.2	0	90	1		1	0	175	100	5			0							Holecystectomy	8	89
40	f	29	21	MCA	104	0	1	1	2.4	3.3	1.37	3.5	2.8	5.1	1.82	11	2.1	3.4	1.61	6.7	1	109	2		1	0	220	50	5			1	1	18						8	90
41	m	53	20	MCA	91	0	1	1	3	5.9	1.96	14.8	2.2	2.5	1.13	1.6	1.7	2.4	1.41	4	0	100	1		1	0	230	50	6			0	1	21						9	105
42	f	48	20	MCA	80	0	1	1	3.1	6.1	1.96	14.8	2.3	2.6	1.14	1.7	1.8	3.1	1.72	8.8	0	74	1		1	0	195	50	5			0	1	9					endometriosis	6	71
43	m	48	19	MCA	71	A	1	1	2.6	5.1	1.96	14.8	2.1	2.2	1.1	1.5	2.2	3	1.36	3.4	0	80	1		1	0	170	100	5			0								6	66
44	f	52	21	MCA	55	A	1	1	2.6	5.9	2.26	26.1	2.3	3.9	1.69	8.2	1.8	3.3	1.83	11.2	1	63	3		1	0	155	100	6			0								7	80
45	f	18	22	MCA	74	0	1	1	2.5	5.1	2.04	17.3	2.2	2.4	1.2	1.6	2.1	3	1.42	4.3	0	71	1		1	0	185	100	5			0								8	90
46	m	50	21	NEN	27	0	1	1	2.7	3.3	1.22	2.2	2.2	2.3	1.1	1.5	2.2	2.6	1.18	1.9	0	47	1	1	3	0	155	100	4		VHL	0			VHL				Kidney resection	9	103
47	f	34	18	MCA	101	0	1	1	3.4	6	1.76	9.6	2.4	2.4	1	1	2.2	2.8	1.27	2.6	0	99	1		1	0	230	150	5			1	1	22						5	58
48	f	30	19	MCA	69	B	5	1	2.6	5.3	2.03	17	2.4	2.8	1.16	1.8	2.1	2.6	1.23	2.3	0	64	1		1	0	140	50	6			0								5	54
49	f	41	24	NEN	63	0	1	1	2.9	6.1	2.1	19.4	2.2	4	1.81	10.7	1.5	3.2	2.13	20.6	1	70	3		3	0	155	50	5			0								5	51
50	f	28	23	MCA	82	0	1	1	2.2	2.8	1.27	2.6	2.7	5.2	1.92	13.6	2	3.8	1.9	13	1	93	2		1	0	135	50	5			0							Ovarial resection	3	36
51	f	40	26	MCA	73	A	1	1	2.9	5.9	2.03	17	2.4	2.7	1.12	1.55	1.7	2.4	1.41	4	0	82	1		1	0	200	100	5			0	1	17						6	88
52	f	43	24	MCA	69	A	1	1	2.7	6	2.22	24.3	2.6	2.9	1.11	1.5	1.9	2.3	1.21	1.6	0	81	1		1	0	155	50	5			0	1	13						6	80
53	m	54	22	NEN	38	0	1	1	2.5	5.4	2.16	21.8	2.1	3.8	1.8	10.5	1.9	2.9	1.52	5.3	1	57	3	1	3	0	170	50	4			0								4	44
54	f	38	25	MCA	66	0	1	1	2.3	5.5	2.39	32.6	2.4	2.8	1.16	1.8	2.2	2.9	1.31	3	0	79	1		1	0	160	100	5			0								4	47
55	f	35	24.5	MCA	76	0	1	1	2.2	4	1.81	10.7	2.5	5.1	2.05	17.7	1	2.5	2.5	39	1	86	2		1	0	160	100	5			0								5	55
56	f	73	21	CSA	82	0	1	1	3	5.9	1.96	14.9	2.5	2.9	1.16	1.8	2.3	3	1.3	2.9	0	92	1		1	0	185	100	5			0	1	20			1	Unknown		4	48
57	f	19	22	SPPN	29	B	5	1	3.1	3.9	1.25	2.4	2.1	2.4	1.14	1.7	2.2	2.7	1.22	2.2	0	54	1		2	0	145	100	4			0								4	43
58	f	37	24	NEN	34	0	1	1	3.4	4.4	1.29	2.8	2.1	2.4	1.14	1.7	1.7	2.4	1.41	4	0	56	1		3	0	170	50	5			0								6	70
59	m	47	20	MCA	63	0	1	1	2.7	5.1	1.88	12.5	3.2	3.2	1	1	2.1	2.5	1.19	2	0	70	1		1	0	155	100	5			0								6	61
60	f	71	21	CSA	98	A	1	1	3.5	6.4	1.82	11	2.6	3.1	1.19	2	2.1	2.5	1.19	2	0	98	1		1	0	195	150	6			1	1	16			1	Colorectal cancer	Right hemicol	7	82
61	m	60	23	IPMN	29 (mult)	A	1	1	2.8	3.5	1.25	2.4	1.9	2.3	1.52	5.3	1.9	2.7	1.42	4.1	0	46	1		2	0	190	50	5			0								3	35
62	f	51	22	NEN	35	0	1	1	3.1	3.7	1.19	2	2.4	2.6	1.1	1.5	1.8	2.6	1.44	4.3	0	49	1		7	0	175	70	5			0								3	34
63	f	42	19	MCA	57	0	1	1	2.4	5.2	2.16	21.8	2.7	2.7	1	1	2	2.4	1.2	2.1	0	66	1		1	0	235	70	6			0								4	40
64	f	27	29.7	SPPN	33	0	1	1	2.9	3.3	1.13	1.63	2.7	3	1.11	1.5	2.2	2.8	1.27	2.6	0	50	1		2	0	205	50	5			0								6	71
65	m	61	24.7	IPMN	31 (mult)	0	1	1	3.4	4.4	1.29	2.8	2.3	2.6	1.13	1.6	2.1	2.9	1.38	3.6	0	47	1		2	0	185	50	5			0								5	50/
66	f	44	20.5	MCA	90	A	1	1	2.8	5.2	1.85	11.7	2.5	2.8	1.12	1.5	2.1	2.7	1.28	2.7	0	101	1		1	0	255	100	5			1							endometriosis	6	66
67	m	61	19.3	CP	NA	0	1	1	2.6	5.1	1.96	14.8	2.5	2.8	1.12	1.5	2.2	3	1.36	3.4	0	71	1		1	0	290	100	6			0								7	71
68	f	41	23.7	MCA	87	A	1	1	2.4	3	1.25	2.4	2.7	5.4	2	16	1.7	3.3	1.94	14.2	1	93	2		1	0	185	100	6			0								2	24
69	f	60	30	MCA	80	B	3	1	2.8	5.3	1.89	12.8	2.8	3	1.2	2.1	2	3	1.5	5.1	0	90	1		1	0	205	100	5			0	1	17						3	33
70	f	46	25.6	MCA	68	0	1	1	2.7	5.6	2	16	2	3.8	1.9	13	2	3.1	1.55	5.8	1	87	3		1	0	170	70	5			0								2	27
71	m	65	21	NEN	37	A	1	1	2.9	5.7	1.96	14.8	2.3	4	1.73	9	1.8	3.2	1.77	9.8	1	57	3	1	3	0	190	100	5			0								5	59
#	Gender	Age	BMI	Diagnosis	Tumor size	POPF		Surg type SVR-1, SVP (Kimura)-2	D LGA before,mm	D LGA after, mm			D RGE before, mm	RGE, after, mm			LGEA, before, mm	LGEA,after			GEA, 1-closed, 0-not	Length of SA segment resected,mm	Arterial type after surgery.LGA-1, GEA-2, Mixed-3	Vein Preservation	Open -1,lap-2, robotic-3	D-C	OP time	EBLoss	Hosp stay	Redmission	Concomit didease	DM after surgery	Spleen infarctions. Yes -1, N0-0	% of infarction	Notes	Treatment	Death-1, lost-2	Cause of death	Abd surg	F-up time
						GEA type
IPMN mult -size of the largest tumor is indicated						Mixed type
OP time - time is rounded to 0 and 5						LGA type
						short SA segments resected		< 60 mm
					LGA 10 mm from origin (good ortograde position for measurement
					RGEA - 10 mm from origin
					LGEA - 5-10 mm from origin
							13- aberrant	0.18
							59-1 type
							7 -replaced	0.1

## Sheet: Mixed Type
#	Gender	Age	BMI	Diagnosis	Tumor size (mm)	POPF	Michels	Surg type SVR-1, SVP (Kimura)-2	LGA before,mm	LGA after, mm	D2/D1LGA	Q1/Q2 LGA	RGE before, mm	RGE, after, mm	D2/D1RGEA	Q1/Q2 RGEA	LGEA, before, mm	LGEA,after	D2/D1 LGEA	Q2/Q1 LGEA	GEA, 1-closed, 0-not	Length of SA segment resected,mm	Arterial type after surgery.LGA-1, GEA-2, Mixed-3	Vein Preservation Yes-1	Open -1,lap-2, robotic-3	D-C	OP time (min)	E blood Loss (ml)	Hosp stay (days)	Redmission, yes-1,No-0	Concomit disease	Postop DM	Spleen Infarctions. Yes -1, N0-0	% of Sinfarction	Notes	Treatment	died - 1, lost-2	Cause of death	Abdom surg	F-up time (years)	F-up time (months)
4	f	48	25	MCA	73	A	1	1	3.1	5.9	1.9	13.4	2.3	4.3	1.87	12.2	2.1	3	1.43	4.2	1	81	3		1	0	265	150	6			1								19	219
5	f	33	22	NEN (mult)	38	A	3	1	2.8	5.8	2.1	18.7	2.1	4	1.9	13.5	1.9	3.1	1.6	7.1	1	44	3		1	0	240	50	6		VHL	0			VHL		1	Brain tumor relapse	Adrenalectomy bilateral	6	69
6	f	60	29	IPMN	29 (mult)	A	1	1	2.9	5	1.7	8.8	2	3.9	1.95	14.5	2.2	3.2	1.5	4.5	1	40	3	1	1	0	210	100	5			0					2		Panhysterectomy	8	90
11	f	12	24	NEN	37	0	1	1	3.1	5.8	1.9	12.2	2.2	4.1	1.9	12	1.8	3	1.7	7.7	1	50	3		3	0	155	100	4			0								4	46
25	f	22	19	MCA	51	B	1	1	3.1	5.8	1.9	12.2	2.6	4.8	1.85	11.6	1.8	3.3	1.8	11.3	1	61	3		2	0	195	100	5			0								13	151
33	f	31	20	SPPN	44	A	1	1	2.4	5.4	2.25	25.6	2.1	3.6	1.71	8.6	2	3	1.5	5.1	1	52	3		1	0	165	100	6			0								8	92
44	f	52	21	MCA	55	A	1	1	2.6	5.9	2.26	26.1	2.3	3.9	1.69	8.2	1.8	3.3	1.83	11.2	1	63	3		1	0	155	100	6			0								7	80
49	f	41	24	NEN	63	0	1	1	2.9	6.1	2.1	19.4	2.2	4	1.81	10.7	1.5	3.2	2.13	20.6	1	70	3		3	0	155	50	5			0								5	51
53	m	54	22	NEN	38	0	1	1	2.5	5.4	2.16	21.8	2.1	3.8	1.8	10.5	1.9	2.9	1.52	5.3	1	57	3	1	3	0	170	50	4			0								4	44
70	f	46	25.6	MCA	68	0	1	1	2.7	5.6	2	16	2	3.8	1.9	13	2	3.1	1.55	5.8	1	87	3		1	0	170	70	5			0								2	27
71	m	65	21	NEN	37	A	1	1	2.9	5.7	1.96	14.8	2.3	4	1.73	9	1.8	3.2	1.77	9.8	1	57	3	1	3	0	190	100	5			0								5	59
#	Gender	Age	BMI	Diagnosis	Tumor size	POPF		Surg type SVR-1, SVP (Kimura)-2	D LGA before,mm	D LGA after, mm			D RGE before, mm	RGE, after, mm			LGEA, before, mm	LGEA,after			GEA, 1-closed, 0-not	Length of SA segment resected,mm	Arterial type after surgery.LGA-1, GEA-2, Mixed-3	Vein Preservation	Open -1,lap-2, robotic-3	D-C	OP time	EBLoss	Hosp stay	Redmission	Concomit didease	DM after surgery	Spleen infarctions. Yes -1, N0-0	% of infarction	Notes	Treatment	Death-1, lost-2	Cause of death	Abd surg	F-up time
						GEA type
IPMN mult -size of the largest tumor is indicated						Mixed type
OP time - time is rounded to 0 and 5						LGA type
						short SA segments resected		< 60 mm
					LGA 10 mm from origin (good ortograde position for measurement
					RGEA - 10 mm from origin
	11 patients				LGEA - 5-10 mm from origin
							13- aberrant	0.18
							59-1 type
							7 -replaced	0.1

## Sheet: Mixed type 1
	Q1/Q2 LGA	Q1/Q2 RGEA	Q2/Q1 LGEA
	13.4	12.2	4.2
	18.7	13.5	7.1
	8.8	14.5	4.5
	12.2	12	7.7
	12.2	11.6	11.3
	25.6	8.6	5.1
	26.1	8.2	11.2
	19.4	10.7	20.6
	21.8	10.5	5.3
	16	13	5.8
	14.8	9	9.8

## Sheet: LGA type
#	Gender	Age	BMI	Diagnosis	Tumor size (mm)	POPF	Michels	Surg type SVR-1, SVP (Kimura)-2	LGA before,mm	LGA after, mm	D2/D1LGA	Q1/Q2 LGA	RGE before, mm	RGE, after, mm	D2/D1RGEA	Q1/Q2 RGEA	LGEA, before, mm	LGEA,after	D2/D1 LGEA	Q2/Q1 LGEA	GEA, 1-closed, 0-not	Length of SA segment resected,mm	Arterial type after surgery.LGA-1, GEA-2, Mixed-3	Vein Preservation Yes-1	Open -1,lap-2, robotic-3	D-C	OP time (min)	E blood Loss (ml)	Hosp stay (days)	Redmission, yes-1,No-0	Concomit disease	Postop DM	Spleen Infarctions. Yes -1, N0-0	% of Sinfarction	Notes	Treatment	died - 1, lost-2	Cause of death	Abdom surg	F-up time (years)	F-up time (months)
1	f	35	24	NEN	43	A	1	1	2.9	5	1.7	8.7	2.5	2.8	1.12	1.6	1.8	2.6	1.4	4.2	0	56	1		1	0	205	100	6		MEN 1	0			MEN 1					15	178
3	f	42	27	NEN	51	0	1	1	2.7	5.4	2	16	2.2	2.4	1.1	1.5	1.7	3.1	1.82	11	0	62	1		1	0	185	50	6			0								20	231
10	f	28	25	SPPN	40	B	2	1	2.6	5.6	2.15	21.5	2.8	2.9	1.05	1.2	2	2.8	1.4	3.8	0	58	1		1	0	205	50	5			0							Holecystectomy	25	291
12	f	52	20	MCA	93	A	1	1	4	7.1	1.8	9.9	2.6	2.6	1	1	2	2.8	1.4	4.2	0	101	1	1	1	0	215	100	5			0	1	16						11	106
14	f	69	25	CSA	130	0	1	1	3.8	5.9	1.55	5.8	2	2.2	1.1	1.5	2	3	1.5	4.5	0	92	1		1	0	215	150	7		DM, AH	1	1	12			1	Brest cancer		7	81
15	f	62	20	IPMN	23	0	5	1	4	4.5	1.1	4.5	2	2.4	1.2	2.1	1.7	2.5	1.5	4.3	0	54	1		2	0	155	100	5			0	1	18						8	90
16	f	70	19	IPMN	34	0	1	1	3.5	4.3	1.2	2.3	2.1	2.3	1.1	1.5	1.7	2.9	1.7	8.4	0	54	1		2	0	195	100	4			0					1	Unknown		5	58
17	f	48	25	MCA	77	A	1	1	2.7	5.3	1.96	14.7	2.2	2.4	1.1	1.5	1.9	2.9	1.5	5.4	0	90	1		1	0	210	90	6			0								13	148
18	f	65	20	IPMN	16 (mult)	A	3	1	3.1	4.6	1.5	4.8	2.1	2.2	1.1	1.4	1.7	2.7	1.6	6.4	0	46	1		2	0	135	100	4			0						1 Ovarian cancer		7	81
19	f	48	22	MCA	110	0	1	1	2.4	5.9	2.46	36.5	2.1	2.4	1.14	1.7	2.3	3	1.3	3	0	102	1		1	0	225	50	7			1	1	27						14	161
20	f	47	26.5	MCA	84	0	1	1	2.4	5.5	2.3	35	2.3	2.6	1.1	1.6	2.1	2.9	1.4	3.6	0	87	1		1	0	220	100	6			0								9	102
21	f	38	23	MCA	59	A	1	1	2.9	5.7	1.97	15	2.3	2.8	1.2	2.2	2.1	2.9	1.4	3.6	0	67	1		1	0	235	100	6			0							Ovarioectomy	12	136
22	m	61	29.5	NEN	29	0	1	1	4.6	5.3	1.2	1.8	2.3	2.6	1.1	1.6	1.9	3	1.6	6.2	0	43	1		2	0	135	70	4		MEN 1	0			MEN1					10	114
23	f	59	19	MCA	66	0	1	1	2.6	5.3	2	17.1	2.1	2.4	1.5	4.5	1.8	2.9	1.6	6	0	69	1		1	0	180	80	5			0	1	14						7	83
24	f	33	20	SPPN	34	0	6	1	3.8	4.4	1.2	1.8	2.4	2.4	1	1	1.9	2.9	1.5	5.4	0	50	1		2	0	145	100	4			0								13	146
26	m	58	21	NEN	41	A	1	1	3.1	6.1	1.97	15	2.5	3	1.2	2.1	2.2	3	1.4	3.5	0	60	1		3	0	140	50	4			0					1	Minfarction	Hernioplasty	12	133
27	f	25	18.5	MCA	92	A	1	1	2.6	5.7	2.19	23.4	2.2	2.5	1.13	1.6	2.3	3	1.3	2.9	0	88	1		1	0	185	100	6			0	1	15						10	111
29	f	35	19.5	MCA	141	0	1	1	2.9	5.6	1.9	14	2.3	2.6	1.1	1.5	1.7	3.4	2	16	0	112	1		1	0	195	50	6		DM	1								9	100
30	f	49	23	NEN	47	0	1	1	3.2	4	1.25	2.4	2.1	2.8	1.33	3.1	1.9	2.8	1.47	4.7	0	56	1	1	3	0	180	50	4			0							endometriosis	8	91
31	f	65	21	IPMN	31 (mult)	A	4	1	2.6	5.1	1.96	14.8	2.2	2.5	1.13	1.6	2.2	2.7	2.05	17.7	0	51	1		2	0	160	900	6			0			IO bleeding					9	99
32	f	44	21	MCA	49	0	1	1	4.3	5.4	1.25	2.4	2	2.3	1.15	1.7	2.1	2.8	1.33	3	0	59	1		1	0	160	50	5			0								8	96
33	f	31	20	SPPN	44	A	1	1	2.4	5.4	2.25	25.6	2.1	3.6	1.71	8.6	2	3	1.5	5.1	1	52	3		1	0	165	100	6			0								8	92
34	f	40	19	MCA	75	0	1	1	3.6	6	1.66	7.6	2.2	2.9	1.31	3	2	2.8	1.4	3.8	0	77	1		1	0	185	100	6			0	1	35						7	78
35	f	36	18	MCA	71	0	1	1	2.8	5.4	1.92	13.6	2.2	2.9	1.31	3	2	2.7	1.35	3.3	0	82	1		1	0	155	100	5			0								7	81
36	f	55	20	NEN	49	A	1	1	2.2	5.1	2.31	28.5	2	2.5	1.25	2.4	2.1	2.8	1.33	3	0	62	1	1	3	0	155	80	4			0								11	131
37	m	36	19	MCA	66	0	1	1	3.5	6.3	1.8	10.5	2.2	2.5	1.13	1.6	1.8	2.7	1.5	5.1	0	69	1		1	0	185	100	5			0								11	125
38	f	35	19	MCA	93	B	1	1	2.5	5.8	2.32	29	2.1	2.4	1.14	1.7	1.9	2.8	1.47	4.7	0	99	1		1	0	235	80	5		DM	1								10	116
39	f	45	23	MCA	72	A	3	1	2.7	5.8	2.14	21	2.2	2.4	1.1	1.5	1.7	2.8	1.64	7.2	0	90	1		1	0	175	100	5			0							Holecystectomy	8	89
41	m	53	20	MCA	91	0	1	1	3	5.9	1.96	14.8	2.2	2.5	1.13	1.6	1.7	2.4	1.41	4	0	100	1		1	0	230	50	6			0	1	21						9	105
42	f	48	20	MCA	80	0	1	1	3.1	6.1	1.96	14.8	2.3	2.6	1.14	1.7	1.8	3.1	1.72	8.8	0	74	1		1	0	195	50	5			0	1	9					endometriosis	6	71
43	m	48	19	MCA	71	A	1	1	2.6	5.1	1.96	14.8	2.1	2.2	1.1	1.5	2.2	3	1.36	3.4	0	80	1		1	0	170	100	5			0								6	66
45	f	18	22	MCA	74	0	1	1	2.5	5.1	2.04	17.3	2.2	2.4	1.2	1.6	2.1	3	1.42	4.3	0	71	1		1	0	185	100	5			0								8	90
46	m	50	21	NEN	27	0	1	1	2.7	3.3	1.22	2.2	2.2	2.3	1.1	1.5	2.2	2.6	1.18	1.9	0	47	1	1	3	0	155	100	4		VHL	0			VHL				Kidney resection	9	103
47	f	34	18	MCA	101	0	1	1	3.4	6	1.76	9.6	2.4	2.4	1	1	2.2	2.8	1.27	2.6	0	99	1		1	0	230	150	5			1	1	22						5	58
48	f	30	19	MCA	69	B	5	1	2.6	5.3	2.03	17	2.4	2.8	1.16	1.8	2.1	2.6	1.23	2.3	0	64	1		1	0	140	50	6			0								5	54
51	f	40	26	MCA	73	A	1	1	2.9	5.9	2.03	17	2.4	2.7	1.12	1.55	1.7	2.4	1.41	4	0	82	1		1	0	200	100	5			0	1	17						6	88
52	f	43	24	MCA	69	A	1	1	2.7	6	2.22	24.3	2.6	2.9	1.11	1.5	1.9	2.3	1.21	1.6	0	81	1		1	0	155	50	5			0	1	13						6	80
54	f	38	25	MCA	66	0	1	1	2.3	5.5	2.39	32.6	2.4	2.8	1.16	1.8	2.2	2.9	1.31	3	0	79	1		1	0	160	100	5			0								4	47
56	f	73	21	CSA	82	0	1	1	3	5.9	1.96	14.9	2.5	2.9	1.16	1.8	2.3	3	1.3	2.9	0	92	1		1	0	185	100	5			0	1	20			1	Unknown		4	48
57	f	19	22	SPPN	29	B	5	1	3.1	3.9	1.25	2.4	2.1	2.4	1.14	1.7	2.2	2.7	1.22	2.2	0	54	1		2	0	145	100	4			0								4	43
58	f	37	24	NEN	34	0	1	1	3.4	4.4	1.29	2.8	2.1	2.4	1.14	1.7	1.7	2.4	1.41	4	0	56	1		3	0	170	50	5			0								6	70
59	m	47	20	MCA	63	0	1	1	2.7	5.1	1.88	12.5	3.2	3.2	1	1	2.1	2.5	1.19	2	0	70	1		1	0	155	100	5			0								6	61
60	f	71	21	CSA	98	A	1	1	3.5	6.4	1.82	11	2.6	3.1	1.19	2	2.1	2.5	1.19	2	0	98	1		1	0	195	150	6			1	1	16			1	Colorectal cancer	Right hemicol	7	82
61	m	60	23	IPMN	29 (mult)	A	1	1	2.8	3.5	1.25	2.4	1.9	2.3	1.52	5.3	1.9	2.7	1.42	4.1	0	46	1		2	0	190	50	5			0								3	35
62	f	51	22	NEN	35	0	1	1	3.1	3.7	1.19	2	2.4	2.6	1.1	1.5	1.8	2.6	1.44	4.3	0	49	1		7	0	175	70	5			0								3	34
63	f	42	19	MCA	57	0	1	1	2.4	5.2	2.16	21.8	2.7	2.7	1	1	2	2.4	1.2	2.1	0	66	1		1	0	235	70	6			0								4	40
64	f	27	29.7	SPPN	33	0	1	1	2.9	3.3	1.13	1.63	2.7	3	1.11	1.5	2.2	2.8	1.27	2.6	0	50	1		2	0	205	50	5			0								6	71
65	m	61	24.7	IPMN	31 (mult)	0	1	1	3.4	4.4	1.29	2.8	2.3	2.6	1.13	1.6	2.1	2.9	1.38	3.6	0	47	1		2	0	185	50	5			0								5	50/
66	f	44	20.5	MCA	90	A	1	1	2.8	5.2	1.85	11.7	2.5	2.8	1.12	1.5	2.1	2.7	1.28	2.7	0	101	1		1	0	255	100	5			1							endometriosis	6	66
67	m	61	19.3	CP	NA	0	1	1	2.6	5.1	1.96	14.8	2.5	2.8	1.12	1.5	2.2	3	1.36	3.4	0	71	1		1	0	290	100	6			0								7	71
69	f	60	30	MCA	80	B	3	1	2.8	5.3	1.89	12.8	2.8	3	1.2	2.1	2	3	1.5	5.1	0	90	1		1	0	205	100	5			0	1	17						3	33
#	Gender	Age	BMI	Diagnosis	Tumor size	POPF		Surg type SVR-1, SVP (Kimura)-2	D LGA before,mm	D LGA after, mm			D RGE before, mm	RGE, after, mm			LGEA, before, mm	LGEA,after			GEA, 1-closed, 0-not	Length of SA segment resected,mm	Arterial type after surgery.LGA-1, GEA-2, Mixed-3	Vein Preservation	Open -1,lap-2, robotic-3	D-C	OP time	EBLoss	Hosp stay	Redmission	Concomit didease	DM after surgery	Spleen infarctions. Yes -1, N0-0	% of infarction	Notes	Treatment	Death-1, lost-2	Cause of death	Abd surg	F-up time
						GEA type
IPMN mult -size of the largest tumor is indicated						Mixed type
OP time - time is rounded to 0 and 5						LGA type
						short SA segments resected		< 60 mm
					LGA 10 mm from origin (good ortograde position for measurement
					RGEA - 10 mm from origin
		51			LGEA - 5-10 mm from origin
							13- aberrant	0.18
							59-1 type
							7 -replaced	0.1

## Sheet: LGA type 1
	Q1/Q2 LGA	Q1/Q2 RGEA	Q2/Q1 LGEA
	8.7	1.6	4.2
	16	1.5	11
	21.5	1.2	3.8
	9.9	1	4.2
	5.8	1.5	4.5
	4.5	2.1	4.3
	2.3	1.5	8.4
	14.7	1.5	5.4
	4.8	1.4	6.4
	36.5	1.7	3
	35	1.6	3.6
	15	2.2	3.6
	1.8	1.6	6.2
	17.1	4.5	6
	1.8	1	5.4
	15	2.1	3.5
	23.4	1.6	2.9
	14	1.5	16
	2.4	3.1	4.7
	14.8	1.6	17.7
	2.4	1.7	3
	25.6	8.6	5.1
	7.6	3	3.8
	13.6	3	3.3
	28.5	2.4	3
	10.5	1.6	5.1
	29	1.7	4.7
	21	1.5	7.2
	14.8	1.6	4
	14.8	1.7	8.8
	14.8	1.5	3.4
	17.3	1.6	4.3
	2.2	1.5	1.9
	9.6	1	2.6
	17	1.8	2.3		CTA of Case 19
	17	1.55	4
	24.3	1.5	1.6
	32.6	1.8	3
	14.9	1.8	2.9
	2.4	1.7	2.2
	2.8	1.7	4
	12.5	1	2
	11	2	2
	2.4	5.3	4.1
	2	1.5	4.3
	21.8	1	2.1
	1.63	1.5	2.6
	2.8	1.6	3.6
	11.7	1.5	2.7
	14.8	1.5	3.4
	12.8	2.1	5.1

## Sheet: SA short segm
#	Gender	Age	BMI	Diagnosis	Tumor size (mm)	POPF	Michels	Surg type SVR-1, SVP (Kimura)-2	LGA before,mm	LGA after, mm	D2/D1LGA	Q1/Q2 LGA	RGE before, mm	RGE, after, mm	D2/D1RGEA	Q1/Q2 RGEA	LGEA, before, mm	LGEA,after	D2/D1 LGEA	Q2/Q1 LGEA	GEA, 1-closed, 0-not	Length of SA segment resected,mm	Arterial type after surgery.LGA-1, GEA-2, Mixed-3	Vein Preservation Yes-1	Open -1,lap-2, robotic-3	D-C	OP time (min)	E blood Loss (ml)	Hosp stay (days)	Redmission, yes-1,No-0	Concomit disease	Postop DM	Spleen Infarctions. Yes -1, N0-0	% of Sinfarction	Notes	Treatment	died - 1, lost-2	Cause of death	Abdom surg	F-up time (years)	F-up time (months)
1	f	35	24	NEN	43	A	1	1	2.9	5	1.7	8.7	2.5	2.8	1.12	1.6	1.8	2.6	1.4	4.2	0	56	1		1	0	205	100	6		MEN 1	0			MEN 1					15	178
10	f	28	25	SPPN	40	B	2	1	2.6	5.6	2.15	21.5	2.8	2.9	1.05	1.2	2	2.8	1.4	3.8	0	58	1		1	0	205	50	5			0							Holecystectomy	25	291
15	f	62	20	IPMN	23	0	5	1	4	4.5	1.1	4.5	2	2.4	1.2	2.1	1.7	2.5	1.5	4.3	0	54	1		2	0	155	100	5			0	1	18						8	90
16	f	70	19	IPMN	34	0	1	1	3.5	4.3	1.2	2.3	2.1	2.3	1.1	1.5	1.7	2.9	1.7	8.4	0	54	1		2	0	195	100	4			0					1	Unknown		5	58
18	f	65	20	IPMN	16 (mult)	A	3	1	3.1	4.6	1.5	4.8	2.1	2.2	1.1	1.4	1.7	2.7	1.6	6.4	0	46	1		2	0	135	100	4			0						1 Ovarian cancer		7	81
22	m	61	29.5	NEN	29	0	1	1	4.6	5.3	1.2	1.8	2.3	2.6	1.1	1.6	1.9	3	1.6	6.2	0	43	1		2	0	135	70	4		MEN 1	0			MEN1					10	114
24	f	33	20	SPPN	34	0	6	1	3.8	4.4	1.2	1.8	2.4	2.4	1	1	1.9	2.9	1.5	5.4	0	50	1		2	0	145	100	4			0								13	146
30	f	49	23	NEN	47	0	1	1	3.2	4	1.25	2.4	2.1	2.8	1.33	3.1	1.9	2.8	1.47	4.7	0	56	1	1	3	0	180	50	4			0							endometriosis	8	91
32	f	44	21	MCA	49	0	1	1	4.3	5.4	1.25	2.4	2	2.3	1.15	1.7	2.1	2.8	1.33	3	0	59	1		1	0	160	50	5			0								8	96
46	m	50	21	NEN	27	0	1	1	2.7	3.3	1.22	2.2	2.2	2.3	1.1	1.5	2.2	2.6	1.18	1.9	0	47	1	1	3	0	155	100	4		VHL	0			VHL				Kidney resection	9	103
57	f	19	22	SPPN	29	B	5	1	3.1	3.9	1.25	2.4	2.1	2.4	1.14	1.7	2.2	2.7	1.22	2.2	0	54	1		2	0	145	100	4			0								4	43
58	f	37	24	NEN	34	0	1	1	3.4	4.4	1.29	2.8	2.1	2.4	1.14	1.7	1.7	2.4	1.41	4	0	56	1		3	0	170	50	5			0								6	70
61	m	60	23	IPMN	29 (mult)	A	1	1	2.8	3.5	1.25	2.4	1.9	2.3	1.52	5.3	1.9	2.7	1.42	4.1	0	46	1		2	0	190	50	5			0								3	35
62	f	51	22	NEN	35	0	1	1	3.1	3.7	1.19	2	2.4	2.6	1.1	1.5	1.8	2.6	1.44	4.3	0	49	1		7	0	175	70	5			0								3	34
64	f	27	29.7	SPPN	33	0	1	1	2.9	3.3	1.13	1.63	2.7	3	1.11	1.5	2.2	2.8	1.27	2.6	0	50	1		2	0	205	50	5			0								6	71
65	m	61	24.7	IPMN	31 (mult)	0	1	1	3.4	4.4	1.29	2.8	2.3	2.6	1.13	1.6	2.1	2.9	1.38	3.6	0	47	1		2	0	185	50	5			0								5	50/
#	Gender	Age	BMI	Diagnosis	Tumor size	POPF		Surg type SVR-1, SVP (Kimura)-2	D LGA before,mm	D LGA after, mm			D RGE before, mm	RGE, after, mm			LGEA, before, mm	LGEA,after			GEA, 1-closed, 0-not	Length of SA segment resected,mm	Arterial type after surgery.LGA-1, GEA-2, Mixed-3	Vein Preservation	Open -1,lap-2, robotic-3	D-C	OP time	EBLoss	Hosp stay	Redmission	Concomit didease	DM after surgery	Spleen infarctions. Yes -1, N0-0	% of infarction	Notes	Treatment	Death-1, lost-2	Cause of death	Abd surg	F-up time
IPMN mult -size of the largest tumor is indicated
OP time - time is rounded to 0 and 5
						short SA segments resected		< 60 mm
					LGA 10 mm from origin (good ortograde position for measurement
					RGEA - 10 mm from origin
		51			LGEA - 5-10 mm from origin
	Q1/Q2 LGA	Q1/Q2 RGEA	Q2/Q1 LGEA
	8.7	1.6	4.2
	21.5	1.2	3.8
	4.5	2.1	4.3
	2.3	1.5	8.4
	4.8	1.4	6.4
	1.8	1.6	6.2
	1.8	1	5.4
	2.4	3.1	4.7
	2.4	1.7	3
	2.2	1.5	1.9
	2.4	1.7	2.2
	2.8	1.7	4
	2.4	5.3	4.1
	2	1.5	4.3
	1.63	1.5	2.6
	2.8	1.6	3.6
				1

## Sheet: GEA type
#	Gender	Age	BMI	Diagnosis	Tumor size (mm)	POPF	Michels	Surg type SVR-1, SVP (Kimura)-2	LGA before,mm	LGA after, mm	D2/D1LGA	Q1/Q2 LGA	RGE before, mm	RGE, after, mm	D2/D1RGEA	Q1/Q2 RGEA	LGEA, before, mm	LGEA,after	D2/D1 LGEA	Q2/Q1 LGEA	GEA, 1-closed, 0-not	Length of SA segment resected,mm	Arterial type after surgery.LGA-1, GEA-2, Mixed-3	Vein Preservation Yes-1	Open -1,lap-2, robotic-3	D-C	OP time (min)	E blood Loss (ml)	Hosp stay (days)	Redmission, yes-1,No-0	Concomit disease	Postop DM	Spleen Infarctions. Yes -1, N0-0	% of Sinfarction	Notes	Treatment	died - 1, lost-2	Cause of death	Abdom surg	F-up time (years)	F-up time (months)
2	m	49	25	MCA	88	A	1	1	2.8	3.1	1.1	1.5	2.4	4.6	1.9	13.4	1.5	2.8	1.86	12.1	1	90	2		1	0	190	150	6			1	1	15			2		Sigmoidectomy	11	127
7	f	25	24	MCA	64	B	1	1	2.3	3.6	1.6	6	2.2	4.9	2.2	24.5	1.8	3.6	2	16	1	74	2		1	0	225	100	6			0	1	21					endometriosis	22	249
9	f	40	29	MCA	61	A	1	1	3	3.5	1.66	7.7	3.1	5.2	1.8	9.9	2.2	4.1	1.9	12.1	1	65	2		1	0	230	150	5			0								24	280
13	f	39	26.5	MCA	68	A	1	1	2.2	2.9	1.3	3	2.8	4.9	1.75	9.4	1.8	2.9	1.6	7	1	74	2		1	0	200	80	6			0								2	23
28	f	41	23	MCA	70	B	3	1	3.7	4.1	1.1	1.5	2.6	5.15	2	16	1.9	3.9	2.05	17.7	1	81	2		1	0	170	100	5			0							Holecystectomy	9	107	RGEA from MCA
40	f	29	21	MCA	104	0	1	1	2.4	3.3	1.37	3.5	2.8	5.1	1.82	11	2.1	3.4	1.61	6.7	1	109	2		1	0	220	50	5			1	1	18						8	90
50	f	28	23	MCA	82	0	1	1	2.2	2.8	1.27	2.6	2.7	5.2	1.92	13.6	2	3.8	1.9	13	1	93	2		1	0	135	50	5			0							Ovarial resection	3	36
55	f	35	24.5	MCA	76	0	1	1	2.2	4	1.81	10.7	2.5	5.1	2.05	17.7	1	2.5	2.5	39	1	86	2		1	0	160	100	5			0								5	55
68	f	41	23.7	MCA	87	A	1	1	2.4	3	1.25	2.4	2.7	5.4	2	16	1.7	3.3	1.94	14.2	1	93	2		1	0	185	100	6			0								2	24
#	Gender	Age	BMI	Diagnosis	Tumor size	POPF		Surg type SVR-1, SVP (Kimura)-2	D LGA before,mm	D LGA after, mm			D RGE before, mm	RGE, after, mm			LGEA, before, mm	LGEA,after			GEA, 1-closed, 0-not	Length of SA segment resected,mm	Arterial type after surgery.LGA-1, GEA-2, Mixed-3	Vein Preservation	Open -1,lap-2, robotic-3	D-C	OP time	EBLoss	Hosp stay	Redmission	Concomit didease	DM after surgery	Spleen infarctions. Yes -1, N0-0	% of infarction	Notes	Treatment	Death-1, lost-2	Cause of death	Abd surg	F-up time
						GEA type
IPMN mult -size of the largest tumor is indicated						Mixed type
OP time - time is rounded to 0 and 5						LGA type
						short SA segments resected		< 60 mm
					LGA 10 mm from origin (good ortograde position for measurement
	9 patients				RGEA - 10 mm from origin
					LGEA - 5-10 mm from origin
							13- aberrant	0.18
							59-1 type
							7 -replaced	0.1

## Sheet: GEA 1 type
	Q1/Q2 LGA	Q1/Q2 RGEA	Q2/Q1 LGEA
	1.5	13.4	12.1
	6	24.5	16
	7.7	9.9	12.1
	3	9.4	7
	1.5	16	17.7
	3.5	11	6.7
	2.6	13.6	13
	10.7	17.7	39
	2.4	16	14.2
