# Supplementary material for: Three Types of Collateral Arterial Supply to the Spleen After Spleen-Preserving Distal Pancreatectomies with Splenic Vessels Resection—How to Use This Knowledge for Organ(s) Preservation in Locally Advanced and Borderline Resectable Pancreatic Head Cancers Surgery—Hemodynamic, Surgical and Oncological Outcomes of 134 Spleen-Preserving Pancreatectomies
Source: Cancers (Basel). 2026 May 21;18(10):1675. doi: 10.3390/cancers18101675 (PMC13204045; doi:10.3390/cancers18101675)
Supplement: Supplementary file 1 [file cancers-18-01675-s001.zip › Table S2. SP TP and PD 41 SVR Egorov et al. .xlsx]

## Sheet: General 41 Apr
№	Gender	BMI	Age	Michels	Additional artery resection	Artery resected. SA-0, SMA 1, CHA -2	Reconstruction	Art anast time, sec	СА 19-9	CA 19-9перед началом лечения	СА 19-9 перед операцией	NA Chemo	Adj Chemo	PV-SMV resection	Vein ivolvement, Yes-1, No-0	Histologic type, G	LN all	LN, involved	Perineural invasion	R-status	Tumor size, pathol, mm	Regression grade	Major arterial contact on CT	Major vein contact on C	UICC c stage	UICC p stage	cT/pT	Artery involvement. Yes -1, NO -0	POPF	LOS, days	Dindo-C	OP time, min	Blood loss, ml	Blood transfusion	Remarks	DM before	DM after	Comorbidity	Total DPE, yes-0, no-1	Readmission yes-1, no -0n	DGE 0, Grade 1-3	OS	PFS	Time of follow-up	Live 1, Dead 0	first recurrence site	NACHT #	ACHT #
1	f	25	50	1	SA,SV	0	0	0	Ns	NS	NS	1	1	1	1	2	31	2	1	0	21	3	1	1	ycT3NxMo	ypT3N1Mo	T3/T3	1	0	10	0	305	150	0		0	NA	0	1	0	0	35	28	37	0	liver	10	6	1
2	m	23	64	1	CHA,SMV	1	1	1250	611/30	611	30	1	1	1	1	1	49	8	1	0	40	3	1	1	ycT4NxMo	ypT4N1Mo	T4/T4	1	NA	15	0	640	520	0	DGE, pneumonia, Tracheostomy,Covid	0	NA	АН	0	0	0	22	12	25	0	liver	10	0	2
3	f	19	71	1	CHA,RHA,SMV	2	1	1330	247/22	247	23	1	0	1	0	2	39	0	0	0	43	0	1	1	ycT4NxMo	ypT4N0Mo	T4/T0	0	NA	23	2	690	800	3	Lymphorrhea, death from megacolon	0	NA	0	0	0	2	45	26	47	0	lungs	12	0	3
4	f	19	73	1	SMA, SMV	1	1	1265	257/41	257	41	1	0	1	1	3	59	2	1	0	31	3	1	1	ycT4NxMo	ycT3NxMo	T4/T4	1	NA	18	3a	345	250	0		0	NA	0	0	1	1	20	18	21	0	liver	6	0	4
5	m	21	59	1	CHA, SMV	2	1	1155	374/59	374	59	1	1	1	0	2	51	1	1	0	51	2	1	1	ycT4NxMo	ypT4N1Mo	T4/T4	1	NA	14	0	485	350	0		0	NA	0	0	0	0	18	12	20	0	perit	6	6	5
6	f	20.5	40	1	SMA	1	1	1190	311/21	311	21	1	1	1	1	2	26	1	1	0	21	3	1	1	ycT4NxMo	ypT4N1Mo	T4/T4	1	0	13	0	650	200	0	diarrhea	0	0	0	1	0	2	28	26	30	1	bone	12	6	6
7	f	31	72	1	SMA, SMV	1	1	1240	335/16	335	16	1	1	1	1	2	54	1	0	0	29	2	1	1	ycT4NxMo	ypT4N0Mo	T4/T4	1	NA	29	4	710	300	0	GEA perfor	1	NA	AH,DM	0	0	1	35	35	37	1	0	18	6	7
8	f	24	59	1	CHA, SMV	2	1	1295	1	NS	NS	1	1	1	1	2	30	1	0	0	36	2	1	1	ycT4NxMo	ypT4N1Mo	T4/T4	1	0	14	0	480	450	0	diarrhea	0	0	0	1	1	0	93	93	95	1	0	12	6	8
9	m	19	47	7	CHA,SMV	2	1	1230	99/11	99	11	1	1	1	1	2	28	1	1	0	23	2	1	1	ycT4NxMo	ypT3N1Mo	T4/T3	0	0	16	1	590	350	0		0	1	0	1	0	0	24	20	26	0	liver	12	6	9
10	f	26	64	1	CHA, PV	2	1	1360	143/35	143	35	1	1	1	1	2	32	0	1	0	38	3	1	1	ycT4NxMo	ypT3N0Mo	T4/T4	1	0	19	1	505	850	2	DGE	0	1	0	1	0	1	23	12	25	0	liver	12	6	10
11	f	20	61	1	SMA, SMV	1	1	1400	89/22	89	22	1	1	1	1	2	45	12	1	0	30	3	1	1	ycT4NxMo	ypT4N2M1	T4/T4	1	0	14	0	680	300	0	diarrhea	0	0	0	1	0	0	22	11	24	0	lungs	12	2	11
12	f	21	46	3	SMA, RHA, SMV	1	1	1310	34/13	34	13	1	1	1	1	2	26	0	1	0	45	3	1	1	ycT4NxMo	ypT4N0Mo	T4/T3	0	0	13	0	730	600	0	diarrhea	0	0	0	1	0	0	26	17	27	0	liver, perit	12	6	12
13	m	22	65	1	SMA	1	1	1385	24/43	24	43	1	1	1	1	2	28	6	1	1	35	2	1	1	ycT4NxMo	ypT3,4N2Mo	T4/T3	0	B	18	2	430	250	0	lymphorrhea, diarrhea	0	0	0	1	0	3	40	22	42	1	Liver	12	6	13
14	f	19	50	1	CHA, PHA	2	1	1375	420/80	420	80	1	1	1	1	2	33	6	1	0	22	3	1	1	ycT4NxMo	ypT2N2Mo	T4/T4	1	0	15	0	620	600	2	diarrhea	0	0	0	1	0	2	30	19	33	0	Liver	12	6	14
15	m	30	61	1	SMA	1	1	1185	1890/39,5	1890	39.5	1	1	1	1	2	49	1	1	0	40	3	1	1	ycT4NxMo	pT2N2Mo	T4/T4	1	0	12	0	570	250	0		0	0	0	1	0	3	19	16	21	0	Liver,lungs	12	6	15
16	f	25	50	3	CHA,LHA,RHA	2	1	1295	447/428	447	428	1	1	1	1	3	39	6	1	0	45	3	1	1	ycT4NxMo	ypT4N2Mo	T4/T4	1	0	12	0	555	200	0		0	0	0	1	0	2	32	14	34	1	Liver, lungs	12	4	16
17	m	18	64	1	SMA,CT,SMV	1	1	1240	43/25	43	25	1	1	1	1	2	33	3	1	0	22	3	1	1	ycT4NxMo	ypT4N1Mo	T4/T4	1	0	21	3a	720	950	3		0	0	0	1	0	2	33	21	36	1	Liver, perit	20	8	17
18	m	21	44	1	SMA,SMV	1	1	1180	117/44	117	44	1	1	1	1	2	32	4	1	0	36	2	1	1	ycT4NxMo	ypT3N2Mo	T4/T3	0	0	14	0	475	280	0		0	0	0	1	0	0	40	29	42	0	lymph nodes	6	4	18
19	m	20	48	1	CHA,SMV	2	1	1330	236/24	236	24	1	1	1	1	2	37	5	1	0	39	3	1	1	ycT4NxMo	ypT4N2Mo	T4/T4	1	0	15	0	375	200	0		0	0	0	1	0	0	18	14	20	0	perit	12	6	19
20	m	20	66	1	CHA,SMV	2	1	1285	264/53	264	53	1	1	1	1	2	32	8	1	0	27	2	1	1	ycT4NxMo	ypT3N1Mo	T4/T3	0	0	20	1	420	530	0	DGE	0	0	0	1	0	1	35	35	37	0	0	8	6	20
21	f	23	66	1	SMA,SMV	1	1	1510	654/48	654	48	1	1	1	0	2	53	2	1	0	41	2	1	1	ycT4NxMo	ypT4N1Mo	T4/T4	1	0	18	2	610	650	0		0	0		1	0	0	44	28	46	0	perit,liver	18	4	21
22	f	22	39	1	SMA,SMV	1	1	1255	33/19	33	19	1	1	1	1	2	46	13	1	0	50	3	1	1	ycT4NxMo	ypT4N2Mo	T4/T4	1	0	18	2	725	200	0	Lymphorrhea, dyarrhea	0	0	0	1	0	1	24	18	26	1	Perit	12	10	22
23	m	26	66	3	SMA,SMV, rRHA	1	1	1395	2/1,1	NS	NS	1	1	1	1	2	38	3	1	0	22	3	1	1	ycT4NxMo	pT4N1Mo	T4/T4	1	0	17	2	610	350	2	Pneumonia, clostrid d	0	0	COPD	1	1	2	18	18	21	1	0	12	1	23
24	f	25	68	1	SMA SMV	1	1	1315	78/37	78	37	1	1	1	1	2	45	1	0	0	46	1	1	1	ycT4NxMo	pT4N2Mo	T4/T4	1	0	18	3a	470	350	0	diarrhea	1	1	AH,IHD,DM	1	0	2	25	21	27	0	liver	12	6	24
25	m	24	65	I	SMA SMV	1	1	1490	249/34	249	34	1	1	1	1	2	28	1	0	0	42	3	1	1	ycT4NxMo	ypT4N0Mo	T4/T4	1	0	17	3b	830	250	2	DGE,	0	1	0	1	1	1	28	22	29	0	liver, perit	8	6	25
26	m	23	56	1	SMA,SMV	1	1	1350	137/24	137	24	1	0	1	1	2	29	1	1	1	40	2	1	1	ycT4NxMo	ypT4N1Mo	T4/T4	1	0	21	2	575	600	0	diarrhea	0	0	0	1	0	1	28	25	29	0	perit	15	0	26
27	f	28	51	1	SA,SV	0	0	0	NS	NS	NS	1	1	1	0	2	36	0	0	0	11	1	1	1	ycT3NxMo	pT3N0Mo	T3/T3	0	NA	11	0	335	100	0	stenting after discharge	0	NA	0	0	0	0	15	15	16	1	0	8	6	27
28	m	39	51	3	SMA,SMV	1	1	1385	167/20	167	20	1	1	1	0	2	23	0	0	0	28	0	1	1	ycT4NxMo	ypT0N0Mo	T4/T0	0	NA	28	3b	685	350	4	15 days ICU	1	NA	obesity, AH,DM	0	1	0	19	19	22	1	0	12	3	28
29	f	25	69	3	SMA,SMV,rRHA	1	1	1305	118/44	118	44	1	1	1	1	2	23	3	1	0	30	3	1	1	ycT4NxMo	ypT4N1Mo	T4/T4	1	В	22	3b	705	250	0	fluid collection drain	0	0	AH	1	0	1	18	18	20	1	0	13	8	29
30	f	23	62	1	CHA, SMV	2	1	1455	694/63	694	63	1	1	1	1	2	31	1	1	0	32	3	1	1	ycT4NxMo	ypT4N1Mo	T4/T4	1	0	20	3a	645	250	0	fluid collection drain	0	0	0	1	0	1	19	19	22	1	0	12	1	30
31	m	20	64	1	SMA,SMV	1	1	1430	670/91	670	91	1	1	1	1	1	47	0	1	0	27	2	1	1	ycT4NxMo	ypT4N0Mo	T4/T4	1	0	11	0	470	200	0		0	0	renal stones	1	0	0	56	56	58	1	0	12	6	31
32	f	23	54	1	SMA,SMV	1	1	1155	17/30	17	30	1	1	1	1	2	49	1	1	0	35	3	1	1	ycT4NxMo	pT3N1Mo	T4/T3	0	0	16	4	475	300	0	Spleen rupture	0	1	0	1	0	0	12	12	13	1	0	12	2	32
33	f	28	65	5	CA, CHA, LGA, SA	2	1	1515	115/53	115	53	1	1	1	1	2	75	3	1	0	56	2	1	1	ycT4NxMo	pT4N1Mo	T4/T4	1	0	17	2	625	250	0	Lymphorhea	0	1	0	1	0	0	12	12	13	1	0	12	2	33
34	f	17	42	1	CA,SMA	1.2	1	1245	002/23	2	23	1	1	1	1	2	59	14	1	1	81	3	1	1	ycT4NxMo	pT4N2Mo	T4/T4	1	0	19	2	970	650	4		0	1	0	1	1	0	14	9	16	1	liver, nodes	12	3	34
35	m	24	61	1	SA,SV,SMV	0	0	0	435/113	435	113	1	1	0	1	2	21	2	1	0	38	3	1	1	ycT3NxMo	pT3N0Mo	T3/T3	0	0	10	1	390	400	0		0	0	0	1	0	0	27	26	29	1	0	12	6	35
36	m	23	51	1	SA,SV,SMV	0	1	0	NS	NS	NS	1	1	1	1	1	21	11	1	0	41	3	1	1	ycT3NxMo	pT3N2Mo	T3/T3	0	0	11	1	510	150	0	Lymphorhea	0	0	0	1	0	0	32	32	35	1	0	12	6	36
37	f	25	54	1	SA,SV	0	0	0	724/28	724	28	1	1	0	0	2	39	6	1	0	24	2	1	1	ycT3NxMo	pT3N2Mo	T3/T3	0	NA	10	0	310	150	0		0	NA	0	0	0	0	15	15	16	1	0	6	6	37
38	f	19	33	1	SA,CHA,RHA,LHA,PV,SMV,SA,SV	2	1	1385	Na	NA	NA	1	1	1	1	3	81	7	1	0	360	3	1	1	NA	NA	NA	1	NA	24	2	1440	1100	6	PRES	0	NA	0	0	1	0	14	7	14	0	nodes	3	3	38
39	m	22	70	5	SMA,SMV	1	1	1250	154/9	154	9	1	1	1	1	3	40	1	1	0	25	2	1	1	ycT4NxMo	pT2N0Mo	T4/T2	0	0	17	2	505	150	0	Lymphorhea, DGE1	0	0	0	1	0	1	14	13	16	1	0	12	3	39
40	m	29	64	3	CHA,PV	2	1	1365	577/41	577	41	1	1	1	1	2	33	0	0	0	1.9	2	1	1	ycT4NxMo	pT2N0Mo	T4/T2	0	0	13	0	440	100	0		0	0	0	1	0	0	12	12	14	1	0	12	1	40
41	f	30	66	1	SMA,SMV	1	1	1185	39/48	39	48	1	1	1	1	2	33	2	1	0	40	3	1	1	ycT4NxMo	ypT4N1Mo	T4/T4	1	0	9	0	560	250	0		0	1	0	1	0	0	10	10	12	1	0	12	1	41
№	Gender	BMI	Age	Michels	Additional artery resection	Artery resected. SA-0, SMA 1, CHA -2	Reconstruction		СА 19-9	CA before treatment	CA before surgery	NA Chemo	Adj Chemo	PV-SMV resection	Vein ivolvement, Yes-1, No-0	Histologic type, G	LN all	LN, involved	Perineural invasion	R-status	Tumor size, pathol, mm	Regression grade	Major arterial contact on CT	Major vein contact on C	UICC c stage	UICC p stage	cT/pT	Artery involvement. Yes -1, NO -0	POPF	LOS, days	Dindo-C	OP time, min	Blood loss, ml	Blood transfusion	Remarks	DM before	DM after	Comorbidity	Total DPE, yes-0, no-1	Readmission yes-1, no -0n	DGE 0, Grade 1-3	OS	PFS	Time of follow-up	Live 1, Dead 0	first recurrence site	NACHT #	ACHT #
				Non I type- 9,			no reconstruct -4					NA -100%	noACHT-3	no SMV res - 3																								Comorb - 6			Grade 1-7					Lymph nodes -1
				Type III - 6											No vein inv - 5																								TDPE - 9	Readm - 7	Grade 2- 8				0- 19	Perit - 5
								1313±98,29 sec								G2-33		No-7	NO pi-6	R1-3		Sc 3 - 22	1	1			cT4/pT4 -24	Yes-26	Grade B-1		<3 - 32			N9			New DM - 7			0.175	Grade 3- 2				22 alive	Liver-11
								21,9±1,5 min								G3-4		N1- 20				Sc 2- 14					cT4/pT3 -6	0.64			≥ 3 - 9						22.6%				42% all					Lungs-4
																G1-3		N2-13				Sc 1-2					cT4/pT2-2				004 - 2										24% CR					Bone -1 (only)
	total		9	SMA-3	CA/HA -4	SA - 2	1 non PDAC															Sc 0 -2					cT4/pT0- 2											Comorb - 6				23 - follow up > 24 m
	Whipple SMA		15																								T3/T3 -4															31 - f-up > 19 m				Liver only -7
	Whipple CA/HA		11																								T3/T3-1								diarrhea -17 (42%		New DM - 5	0.16				17 died at the moment of calculation				Lungs only -2
	Whipple SA		3																																lymphorrea - 12 (29%)											Perit only - 3
	Whipple SMA+CA		2																																bleeding on anticoag - 1 (conserv)
																																			1 -covid, tracheo											Local- 3
	SMA - 19																																		1 -sepsis immediately after surgery			on obesity
	CA/HA - 15																																		1 - DEA ulcer perforation POD17
	SA - 5																																		1- Spleen rupture , SV thrombosis, POD 12
	SMA +CA -2
[truncated: 10 more columns]

## Sheet: Plot
	Q1/Q2 LGA	Q1/Q2 LGEA
	7.3	12.4
2	5.1	16
3	4.2	7.4
4	7.1	7.7
5	3.9	16
	8.4	18.2
7	5.1	2.7
	6.6	5.1
	11.2	4.8
	6.2	5.1
	6.6	33
	4.9	3.2
	8	3.2
	4.1	16
	2.5	3
	7.7	5.1
	13.6	16
	4.1	5.1
	4	16
	4	2.1
	7.3	13
	5	9.4
	9.4	7.7
	6.2	14
	6	6.2
	5.5	16
27	7	3.5
28	26	16
	10.2	10.5
	6.2	8.4
	7.1	3.2
	14.5	16
	4.2	5.1
	10.2	7.7
	8	5.1
36	9	9.4
	14	7.7
	4.7	3.5
	20.1	12.5
	Q1/Q2 LGA	Q1/Q2 LGEA
